# Supplementary material for: Cardiac Circular RNAs CDR1as, Circ-RCAN2, Circ-C12orf29 Show Cell-Specific Hypoxia-Induced Dysregulation and Distinct In Vitro Effects
Source: Int J Mol Sci. 2025 Oct 23;26(21):10334. doi: 10.3390/ijms262110334 (PMC12607399; doi:10.3390/ijms262110334)
Supplement: Supplementary file 1 [file ijms-26-10334-s001.zip]

Archive with 1 entries (1 files):
- ijms-3919276-supplementary.pdf
